# Supplementary material for: Effect of a smartphone-based online electronic logbook to evaluate the clinical skills of nurse anesthesia students in Iran: a randomized controlled study
Source: J Educ Eval Health Prof. 2023 Mar 31;20:10. doi: 10.3352/jeehp.2023.20.10 (PMC10169697; doi:10.3352/jeehp.2023.20.10)
Supplement: Supplementary file 1 [file jeehp-20-10-dataset1.xlsx]

## Sheet: sheet1
participants (intervention)- satisfaction score	Gender	Age	Years of study	GPA	Q1	Q2	Q3	Q4	Q5	Q6	Q7	Q8	Q9	Q10	Q11	Q12	Q13	Q14	Q15	Q16	Q17	Q18	Q19	Q20	satisfaction score
1	1	21	1	13.5	5	5	5	5	5	5	2	4	4	5	5	5	5	5	5	5	5	5	5	5	4.75
2	1	20	1	16.31	4	4	4	4	2	4	3	2	2	4	4	4	3	2	4	3	5	3	2	4	3.35
3	1	20	1	17.31	5	5	5	5	5	5	5	5	5	5	5	5	5	5	5	5	5	5	5	5	5
4	2	20	1	13.54	3	3	3	3	4	4	3	4	4	4	4	5	4	4	4	3	3	3	3	4	3.6
5	2	20	1	17.25	4	3	4	3	4	4	4	3	4	4	4	3	4	4	3	3	3	4	4	4	3.65
6	2	20	1	16.22	4	4	4	4	1	5	2	2	5	5	5	5	4	5	5	5	4	5	5	5	4.2
7	2	43	1	14.97	5	5	5	5	5	5	5	5	5	5	5	5	5	5	5	5	5	5	5	5	5
8	2	21	1	17.46	5	5	5	5	5	5	4	5	5	5	5	5	5	5	5	5	5	4	5	5	4.9
9	1	21	1	18.48	5	5	5	5	5	5	5	5	5	5	5	5	5	5	5	4	4	5	5	5	4.9
10	1	22	2	16.61	5	4	4	4	4	5	4	4	4	5	5	5	4	4	4	5	4	5	5	5	4.45
11	2	22	2	16.13	4	2	2	3	4	4	1	1	3	4	4	4	4	4	4	4	3	3	4	4	3.3
12	2	22	2	17.81	5	4	4	3	4	3	3	4	4	5	5	4	4	4	4	3	4	3	4	4	3.9
13	1	22	2	17.76	5	3	4	3	2	4	4	2	2	5	4	4	5	3	4	3	4	4	4	4	3.65
14	1	22	2	18.85	5	4	4	4	2	5	2	2	5	5	5	5	4	4	2	3	3	3	5	5	3.85
15	1	21	2	16.68	4	4	3	5	2	4	1	2	4	5	4	4	4	4	4	4	3	4	4	4	3.65
16	1	23	2	17.48	5	3	4	4	2	5	3	4	5	5	2	4	3	4	3	4	4	5	4	4	3.85
17	1	22	2	17.83	4	5	2	5	4	4	4	2	4	4	4	4	2	4	3	4	2	2	4	4	3.55
18	1	22	2	15.63	4	3	2	3	1	4	2	3	4	4	4	4	2	3	4	3	3	3	4	4	3.2
19	1	22	2	17.7	4	4	3	3	4	4	4	2	4	4	4	5	4	4	4	4	4	4	4	5	3.9
20	1	22	2	17.1	5	4	4	4	2	5	2	3	4	5	5	5	4	5	4	4	4	4	5	5	4.15
Gender		Years of study
female=1		2nd year=1
male=2		3rd year=2

## Sheet: Sheet2
participants (control)- satisfaction score	Gender	Age	Years of study	GPA	Q1	Q2	Q3	Q4	Q5	Q6	Q7	Q8	Q9	Q10	Q11	Q12	Q13	Q14	Q15	Q16	Q17	Q18	Q19	Q20	satisfaction score
1	1	21	1	16.01	5	5	4	2	5	5	4	4	5	3	3	4	1	1	1	1	1	1	1	1	2.85
2	1	20	1	17.11	3	4	4	4	4	4	4	4	4	4	4	2	2	2	2	2	2	2	2	2	3.05
3	1	21	1	14.69	5	5	5	5	5	5	5	5	5	5	5	5	5	5	5	5	5	5	5	5	5
4	1	20	1	18.48	2	2	2	2	3	4	3	1	4	1	2	3	1	1	1	1	1	1	1	1	1.85
5	1	20	1	18.65	2	2	3	2	3	4	2	2	2	2	2	2	3	4	2	2	3	2	2	3	2.45
6	1	20	1	16	5	5	5	5	5	5	5	5	5	5	5	5	5	5	5	5	5	5	5	5	5
7	1	22	1	17.66	5	5	5	5	5	5	5	4	4	4	4	4	4	4	4	4	4	4	4	4	4.35
8	2	21	1	17.12	4	4	5	4	5	5	3	4	4	4	5	5	5	2	2	2	3	3	2	2	3.65
9	2	19	1	15.68	5	5	4	2	4	4	4	4	2	2	2	2	3	3	2	3	3	3	3	2	3.1
10	1	19	1	16.56	5	4	4	3	4	4	4	3	4	3	3	3	3	4	4	4	3	3	3	3	3.55
11	1	20	1	15.57	5	5	5	5	5	5	5	5	5	5	5	5	5	5	5	5	5	5	5	5	5
12	1	22	2	17.63	4	3	4	3	2	2	2	1	4	4	2	3	1	1	1	1	4	1	1	2	2.3
13	2	21	2	18.42	4	5	5	3	4	4	5	5	5	3	4	3	3	2	3	2	2	3	4	2	3.55
14	2	21	2	14.45	4	4	3	4	4	4	4	2	2	4	2	3	4	4	4	4	3	4	4	4	3.55
15	2	22	2	16.08	5	3	1	4	4	4	3	4	3	3	2	4	3	3	4	4	4	4	3	4	3.45
16	1	21	2	18.5	5	2	1	3	1	5	2	1	4	3	2	3	3	4	4	4	4	4	3	3	3.05
17	1	21	2	18.46	5	5	5	5	2	5	5	5	3	2	4	4	3	3	4	2	2	4	4	4	3.8
18	1	20	2	16.85	4	4	3	1	3	4	2	5	4	1	1	3	4	4	4	4	4	3	3	2	3.15
19	1	21	2	16.93	4	4	3	3	5	5	4	4	4	3	4	3	3	3	3	3	3	3	4	4	3.6
Gender		Years of study
female=1		2nd year=1
male=2		3rd year=2
