# Supplementary material for: Effect of a smartphone-based online electronic logbook to evaluate the clinical skills of nurse anesthesia students in Iran: a randomized controlled study
Source: J Educ Eval Health Prof. 2023 Mar 31;20:10. doi: 10.3352/jeehp.2023.20.10 (PMC10169697; doi:10.3352/jeehp.2023.20.10)
Supplement: Supplementary file 2 [file jeehp-20-10-dataset2.xlsx]

## Sheet: sheet1
participants (intervention)- learning outcome score	Gender	Age	Years of study	GPA	Clinical instructor 1		Clinical instructor 2		Clinical instructor 3		Clinical instructor 4		Clinical instructor 5		Learning outcome score
1	1	21	1	13.5	71.5		77		69		73		72		72.5
2	1	20	1	16.31	75		81.25		75		82		78		78.25
3	1	20	1	17.31	84.75		92		83.75		88.25		89.5		87.65
4	2	20	1	13.54	97		100		92.25		93.75		92		95
5	2	20	1	17.25	89.5		96.75		87.25		95.5		91		92
6	2	20	1	16.22	85		88.5		79		82.25		80.25		83
7	2	43	1	14.97	83.25		90		80.75		87.5		86.75		85.65
8	2	21	1	17.46	100		100		100		100		100		100
9	1	21	1	18.48	100		100		100		100		100		100
10	1	22	2	16.61	79.25		82.5		73.25		76.75		75.25		77.4
11	2	22	2	16.13	90		95.25		89		90.75		93.75		91.75
12	2	22	2	17.81	70.25		72		68.5		75		73		71.75
13	1	22	2	17.76	100		100		100		100		100		100
14	1	22	2	18.85	100		100		100		100		100		100
15	1	21	2	16.68	100		100		100		100		100		100
16	1	23	2	17.48	87.75		95		89.25		93.25		92.75		91.6
17	1	22	2	17.83	81.5		85.75		78.5		82		84.25		82.4
18	1	22	2	15.63	74.25		80.5		73		77.75		77.5		76.6
19	1	22	2	17.7	87.5		90.25		82.5		85		84.75		86
20	1	22	2	17.1	81.75		84		79		82.25		82		81.8
Gender		Years of study
female=1		2nd year=1
male=2		3rd year=2

## Sheet: Sheet2
participants (control)-learning outcome score	Gender	Age	Years of study	GPA	Clinical instructor 1		Clinical instructor 2		Clinical instructor 3		Clinical instructor 4		Clinical instructor 5		Learning outcome score
1	1	21	1	16.01	55		60		53.25		54.75		57		56
2	1	20	1	17.11	76.25		84.5		75		82		78.75		79.3
3	1	21	1	14.69	63		68.75		61.75		66.5		63.25		64.65
4	1	20	1	18.48	100		100		100		100		100		100
5	1	20	1	18.65	100		100		100		100		100		100
6	1	20	1	16	90.5		95		89.75		94.25		93.75		92.65
7	1	22	1	17.66	54.75		61.25		52.5		58.75		57.75		57
8	2	21	1	17.12	100		100		100		100		100		100
9	2	19	1	15.68	100		100		100		100		100		100
10	1	19	1	16.56	74		79.75		71.5		76		73.75		75
11	1	20	1	15.57	61.25		68		59.25		65.5		66		64
12	1	22	2	17.63	73.25		79		71.75		72.75		75.25		74.4
13	2	21	2	18.42	69.25		75.75		67.75		72		72.25		71.4
14	2	21	2	14.45	68.5		73.25		66		70.75		73.5		70.4
15	2	22	2	16.08	77		81.75		74.5		80.25		77.5		78.2
16	1	21	2	18.5	86.25		90.25		85		88.75		87.75		87.6
17	1	21	2	18.46	82.75		88		80.5		85.25		85.5		84.4
18	1	20	2	16.85	66.75		74.5		65.25		70.5		72		69.8
19	1	21	2	16.93	67.5		74.25		67		72.75		69.5		70.2
Gender		Years of study
female=1		2nd year=1
male=2		3rd year=2
